# Supplementary material for: Assembly and comparative analysis of the complete mitochondrial genome of Brassica rapa var. Purpuraria
Source: BMC Genomics. 2024 Jun 1;25:546. doi: 10.1186/s12864-024-10457-1 (PMC11143693; doi:10.1186/s12864-024-10457-1)
Supplement: Supplementary file 2 — Supplementary Material 2. [file 12864_2024_10457_MOESM2_ESM.xls]

## Sheet: Sheet1
B. rapa var. Purpuraria vs B. napus（AP006444.1）
>B. rapa var. Purpuraria_cox2_vs_B. napus
Id	Position(in ref)	Ref base	Position	Alt	Change
1	316	T	316	C	TCA(S)->CCA(P)
>B. rapa var. Purpuraria_atp1_vs_B. napus
Id	Position(in ref)	Ref base	Position	Alt	Change
1	987	T	987	C	GTT(V)->GTC(V)
>B. rapa var. Purpuraria_cox1_vs_B. napus
Id	Position(in ref)	Ref base	Position	Alt	Change
1	335	T	335	C	CTC(L)->CCC(P)
2	1464	A	1464	T	CCA(P)->CCT(P)

## Sheet: Sheet2
B. rapa var. Purpuraria vs B. oleracea（AP012988）
>B. rapa var. Purpuraria_atp1_vs_B. oleracea
Id	Position(in ref)	Ref base	Position	Alt	Change
1	987	T	987	C	GTT(V)->GTC(V)

## Sheet: Sheet3
B. rapa var. Purpuraria vs B. nigra（AP012989）
>B. rapa var. Purpuraria_cox1_vs_B. nigra
Id	Position(in ref)	Ref base	Position	Alt	Change
1	111	T	111	G	CTT(L)->CTG(L)
2	129	A	129	G	GCA(A)->GCG(A)
3	786	T	786	G	TCT(S)->TCG(S)
>B. rapa var. Purpuraria_rps3_vs_B. nigra
Id	Position(in ref)	Ref base	Position	Alt	Change
1	375	G	375	A	GGG(G)->GGA(G)
2	376	G	376	T	GCA(A)->TCA(S)
3	412	C	379	A	CGA(R)->AGA(R)
4	418	A	385	T	AAG(K)->TCG(S)
5	419	A	386	C	AAG(K)->TCG(S)
6	425	A	392	T	AAC(N)->ATA(I)
7	426	C	393	A	AAC(N)->ATA(I)
8	427	G	394	A	GAA(E)->AAT(N)
9	429	A	396	T	GAA(E)->AAT(N)
10	432	C	399	G	ATC(I)->ATG(M)
11	434	G	401	T	CGG(R)->CTG(L)
12	438	G	405	C	GGG(G)->GGC(G)
13	442	C	409	A	CCG(P)->ACG(T)
14	945	G	912	A	GCG(A)->GCA(A)
15	1320	A	1287	C	ATA(I)->ATC(I)
>B. rapa var. Purpuraria_rpl5_vs_B. nigra
Id	Position(in ref)	Ref base	Position	Alt	Change
1	515	T	515	C	CTG(L)->CCG(P)
>B. rapa var. Purpuraria_rps14_vs_B. nigra
Id	Position(in ref)	Ref base	Position	Alt	Change
1	294	G	294	A	TCG(S)->TCA(S)
>B. rapa var. Purpuraria_cob_vs_B. nigra
Id	Position(in ref)	Ref base	Position	Alt	Change
1	118	C	118	T	CCG(P)->TCG(S)
2	286	C	286	T	CTT(L)->TTT(F)
>B. rapa var. Purpuraria_cox2_vs_B. nigra
Id	Position(in ref)	Ref base	Position	Alt	Change
1	379	T	379	C	TGG(W)->CGG(R)
>B. rapa var. Purpuraria_ccmFn_vs_B. nigra
Id	Position(in ref)	Ref base	Position	Alt	Change
1	1000	C	1000	T	CTC(L)->TTC(F)
>B. rapa var. Purpuraria_ccmC_vs_B. nigra
Id	Position(in ref)	Ref base	Position	Alt	Change
1	614	C	614	T	TCA(S)->TTA(L)
>B. rapa var. Purpuraria_nad3_vs_B. nigra
Id	Position(in ref)	Ref base	Position	Alt	Change
1	146	C	146	T	TCC(S)->TTC(F)
2	265	T	265	C	TTG(L)->CTG(L)
>B. rapa var. Purpuraria_rps12_vs_B. nigra
Id	Position(in ref)	Ref base	Position	Alt	Change
1	334	A	334	C	AGA(R)->CGC(R)
2	336	A	336	C	AGA(R)->CGC(R)
>B. rapa var. Purpuraria_nad4_vs_B. nigra
Id	Position(in ref)	Ref base	Position	Alt	Change
1	449	C	449	T	CCA(P)->CTA(L)
2	784	C	784	T	CAC(H)->TAC(Y)
3	836	C	836	T	TCT(S)->TTT(F)
>B. rapa var. Purpuraria_mttB_vs_B. nigra
Id	Position(in ref)	Ref base	Position	Alt	Change
1	100	T	550	C	TGT(C)->CGT(R)
>B. rapa var. Purpuraria_rpl2_vs_B. nigra
Id	Position(in ref)	Ref base	Position	Alt	Change
1	98	G	98	A	CGA(R)->CAA(Q)
2	845	G	845	C	AGG(R)->ACG(T)
3	1004	C	1004	T	TCG(S)->TTG(L)
4	1012	G	1012	A	GCC(A)->ACC(T)
>B. rapa var. Purpuraria_atp1_vs_B. nigra
Id	Position(in ref)	Ref base	Position	Alt	Change
1	987	T	987	C	GTT(V)->GTC(V)
>B. rapa var. Purpuraria_nad2_vs_B. nigra
Id	Position(in ref)	Ref base	Position	Alt	Change
1	367	T	367	C	TGC(C)->CGC(R)
>B. rapa var. Purpuraria_matR_vs_B. nigra
Id	Position(in ref)	Ref base	Position	Alt	Change
1	1213	G	1273	A	GGT(G)->AGT(S)
2	1376	G	1436	A	CGG(R)->CAG(Q)
>B. rapa var. Purpuraria_rps4_vs_B. nigra
Id	Position(in ref)	Ref base	Position	Alt	Change
1	976	C	976	T	CCA(P)->TCA(S)
>B. rapa var. Purpuraria_nad7_vs_B. nigra
Id	Position(in ref)	Ref base	Position	Alt	Change
1	1079	T	1079	C	TTT(F)->TCT(S)
>B. rapa var. Purpuraria_nad5_vs_B. nigra
Id	Position(in ref)	Ref base	Position	Alt	Change
1	744	T	744	C	GGT(G)->GGC(G)
>B. rapa var. Purpuraria_nad9_vs_B. nigra
Id	Position(in ref)	Ref base	Position	Alt	Change
1	55	G	55	A	GTC(V)->ATC(I)
2	167	C	167	T	TCG(S)->TTG(L)
>B. rapa var. Purpuraria_atp4_vs_B. nigra
Id	Position(in ref)	Ref base	Position	Alt	Change
1	176	C	176	T	GCG(A)->GTG(V)
2	215	C	215	T	TCG(S)->TTG(L)

## Sheet: Sheet4
B. rapa var. Purpuraria vs B. rapa ssp. rapa（MT409179）
>B. rapa var. Purpuraria_atp1_vs_B. rapa ssp. rapa
Id	Position(in ref)	Ref base	Position	Alt	Change
1	771	G	771	T	GGG(G)->GGT(G)
2	780	C	780	T	TTC(F)->TTT(F)
3	781	C	781	A	CGC(R)->ATG(M)
4	782	G	782	T	CGC(R)->ATG(M)
5	783	C	783	G	CGC(R)->ATG(M)
6	784	G	784	T	GAT(D)->TAC(Y)
7	786	T	786	C	GAT(D)->TAC(Y)
8	787	A	787	C	AAT(N)->CGT(R)
9	788	A	788	G	AAT(N)->CGT(R)
10	791	G	791	A	GGA(G)->GAA(E)
11	793	A	793	C	ATG(M)->CAA(Q)
12	794	T	794	A	ATG(M)->CAA(Q)
13	795	G	795	A	ATG(M)->CAA(Q)
14	799	G	799	A	GCA(A)->ACT(T)
15	801	A	801	T	GCA(A)->ACT(T)
16	807	A	807	C	ATA(I)->ATC(I)
17	810	C	810	T	ATC(I)->ATT(I)
18	823	A	823	T	AGT(S)->TCC(S)
19	824	G	824	C	AGT(S)->TCC(S)
20	825	T	825	C	AGT(S)->TCC(S)
21	831	G	831	A	CAG(Q)->CAA(Q)
22	834	G	834	A	GCG(A)->GCA(A)
23	835	G	835	C	GTG(V)->CAA(Q)
24	836	T	836	A	GTG(V)->CAA(Q)
25	837	G	837	A	GTG(V)->CAA(Q)
26	840	A	840	T	GCA(A)->GCT(A)
27	855	A	855	T	TCA(S)->TCT(S)
28	856	T	856	C	TTA(L)->CTT(L)
29	858	A	858	T	TTA(L)->CTT(L)
30	859	T	859	C	TTG(L)->CTA(L)
31	861	G	861	A	TTG(L)->CTA(L)
32	867	C	867	A	CGC(R)->CGA(R)
33	868	C	868	A	CGA(R)->AGA(R)
34	873	A	873	G	CCA(P)->CCG(P)
35	876	A	876	C	CCA(P)->CCC(P)
36	879	C	879	G	GGC(G)->GGG(G)
37	885	G	885	A	GAG(E)->GAA(E)
38	890	T	890	A	TTC(F)->TAT(Y)
39	891	C	891	T	TTC(F)->TAT(Y)
40	897	T	897	A	GGT(G)->GGA(G)
41	906	C	906	T	TTC(F)->TTT(F)
42	918	C	918	A	TCC(S)->TCA(S)
43	924	C	924	T	CTC(L)->CTT(L)
44	936	G	936	C	GCG(A)->GCC(A)
45	943	C	943	T	CGA(R)->TTA(L)
46	944	G	944	T	CGA(R)->TTA(L)
47	946	T	946	A	TCG(S)->AGC(S)
48	947	C	947	G	TCG(S)->AGC(S)
49	948	G	948	C	TCG(S)->AGC(S)
50	949	G	949	T	GAC(D)->TCT(S)
51	950	A	950	C	GAC(D)->TCT(S)
52	951	C	951	T	GAC(D)->TCT(S)
53	952	C	952	G	CAG(Q)->GAA(E)
54	954	G	954	A	CAG(Q)->GAA(E)
55	955	A	955	T	ACA(T)->TTA(L)
56	956	C	956	T	ACA(T)->TTA(L)
57	962	C	962	A	GCA(A)->GAA(E)
58	966	T	966	A	GGT(G)->GGA(G)
59	969	C	969	T	AGC(S)->AGT(S)
60	970	T	970	A	TTG(L)->ATG(M)
61	975	C	975	T	ACC(T)->ACT(T)
62	984	C	984	A	CCC(P)->CCA(P)
63	985	G	985	A	GTT(V)->ATC(I)
64	987	T	987	C	GTT(V)->ATC(I)
65	988	A	988	G	ATT(I)->GTC(V)
66	990	T	990	C	ATT(I)->GTC(V)
67	993	A	993	G	GAA(E)->GAG(E)
68	996	A	996	C	ACA(T)->ACC(T)
69	999	A	999	G	CAA(Q)->CAG(Q)
70	1000	G	1000	T	GCT(A)->TCA(S)
71	1002	T	1002	A	GCT(A)->TCA(S)
72	1008	C	1008	T	GAC(D)->GAT(D)
73	1011	A	1011	T	GTA(V)->GTT(V)
74	1014	G	1014	A	TCG(S)->TCA(S)
75	1017	C	1017	T	GCC(A)->GCT(A)
76	1026	C	1026	T	CCC(P)->CCT(P)
77	1029	C	1029	T	ACC(T)->ACT(T)
78	1035	G	1035	A	GTG(V)->GTA(V)
79	1038	C	1038	T	ATC(I)->ATT(I)
80	1047	T	1047	A	ACT(T)->ACA(T)
81	1059	C	1059	A	ATC(I)->ATA(I)
82	1061	G	1061	T	TGT(C)->TTC(F)
83	1062	T	1062	C	TGT(C)->TTC(F)
84	1065	G	1065	A	TTG(L)->TTA(L)
85	1066	G	1066	T	GAA(E)->TCC(S)
86	1067	A	1067	C	GAA(E)->TCC(S)
87	1068	A	1068	C	GAA(E)->TCC(S)
88	1069	A	1069	G	ACA(T)->GCT(A)
89	1071	A	1071	T	ACA(T)->GCT(A)
90	1074	G	1074	T	GAG(E)->GAT(D)
91	1077	C	1077	T	CTC(L)->CTT(L)
92	1081	T	1081	A	TAT(Y)->AAT(N)
93	1084	C	1084	G	CGC(R)->GCT(A)
94	1085	G	1085	C	CGC(R)->GCT(A)
95	1086	C	1086	T	CGC(R)->GCT(A)
96	1107	C	1107	T	AAC(N)->AAT(N)
97	1110	C	1110	A	GTC(V)->GTA(V)
98	1113	C	1113	G	GGC(G)->GGG(G)
99	1114	T	1114	A	TTA(L)->ATT(I)
100	1116	A	1116	T	TTA(L)->ATT(I)
101	1123	A	1123	T	AGT(S)->TCG(S)
102	1124	G	1124	C	AGT(S)->TCG(S)
103	1125	T	1125	G	AGT(S)->TCG(S)
104	1126	C	1126	A	CGC(R)->AGA(R)
105	1128	C	1128	A	CGC(R)->AGA(R)
106	1131	C	1131	A	GTC(V)->GTA(V)
107	1134	G	1134	A	GGG(G)->GGA(G)
108	1146	G	1146	A	CAG(Q)->CAA(Q)
109	1147	T	1147	A	TTG(L)->ATT(I)
110	1149	G	1149	T	TTG(L)->ATT(I)
111	1164	A	1164	G	CAA(Q)->CAG(Q)
112	1168	T	1168	G	TGC(C)->GCT(A)
113	1169	G	1169	C	TGC(C)->GCT(A)
114	1170	C	1170	T	TGC(C)->GCT(A)
115	1173	T	1173	A	GGT(G)->GGA(G)
116	1175	G	1175	A	AGT(S)->AAA(K)
117	1176	T	1176	A	AGT(S)->AAA(K)
118	1178	C	1178	T	TCA(S)->TTA(L)
119	1183	C	1183	T	CTG(L)->TTG(L)
120	1194	A	1194	T	GCA(A)->GCT(A)
121	1199	A	1199	T	TAT(Y)->TTC(F)
122	1200	T	1200	C	TAT(Y)->TTC(F)
123	1201	C	1201	G	CGC(R)->GCG(A)
124	1202	G	1202	C	CGC(R)->GCG(A)
125	1203	C	1203	G	CGC(R)->GCG(A)
126	1207	G	1207	T	GTG(V)->TTA(L)
127	1209	G	1209	A	GTG(V)->TTA(L)
128	1211	C	1211	A	GCC(A)->GAA(E)
129	1212	C	1212	A	GCC(A)->GAA(E)
130	1219	G	1219	T	GCT(A)->TCC(S)
131	1221	T	1221	C	GCT(A)->TCC(S)
132	1228	G	1228	T	GGC(G)->TCT(S)
133	1229	G	1229	C	GGC(G)->TCT(S)
134	1230	C	1230	T	GGC(G)->TCT(S)
135	1233	A	1233	T	TCA(S)->TCT(S)
